# Supplementary material for: Structure-Based Design of a Potent and Selective YTHDC1 Ligand
Source: J Med Chem. 2024 May 24;67(11):9516–35. doi: 10.1021/acs.jmedchem.4c00599 (PMC11181329; doi:10.1021/acs.jmedchem.4c00599)
Supplement: Supplementary file 2 — jm4c00599_si_002.csv [file jm4c00599_si_002.csv]

Compound	SMILES	YTHDC1 IC50 (µM)	GI50 (THP-1, µM)
1	CNC1=NC=NC2=C(C)NN=C21	39	-
2a	CNC1=NC([H])=NC2=C1N=CN2C	306	-
2b	CNC1=NC(Cl)=NC2=C1N=CN2C	37	-
3	CNC1=NC(Cl)=NC2=C(C)NN=C21	2	-
4	CNC1=NC(Cl)=NC2=C1N=CN2C3=CC=CC=C3	> 100	-
5	CNC1=NC(Cl)=NC2=C1N=CN2CC3=CC=CC=C3	3	31
6	CNC1=NC(Cl)=NC2=C1N=CN2CC3=CC=NC=C3	6	81
7	CNC1=NC(Cl)=NC2=C1N=CN2C3CCCCO3	47	-
8	CNC1=NC(Cl)=NC2=C1N=CN2CC3CCCCC3	8	-
9	CNC1=NC(Cl)=NC2=C1N=CN2CC3CCCC(C(F)(F)F)C3	11	-
10	CNC1=NC(Cl)=NC2=C1N=CN2C3=CC=CC(C(O)=O)=C3	11	-
11	CNC1=NC(Cl)=NC2=C1N=CN2CC(NC3=CC=CC=C3)=O	9	-
12	CNC1=NC(Cl)=NC2=C1N=CN2CC3=CC=CC=C3N	9	-
13	CNC1=NC(Cl)=NC2=C1N=CN2CC3=CC=CC=C3NS(=O)(C)=O	0.46	22
14	CNC1=NC(Cl)=NC2=C1N=CN2CC3=CC=CC=C3NS(=O)(C4=CC=C(C)C=C4)=O	2	-
15	CNC1=NC(Cl)=NC2=C1N=CN2CC3=CC=CC=C3NC(C(F)(F)F)=O	> 100	-
16	CNC1=NC(Cl)=NC2=C1N=CN2CC3=CC=CC=C3C(F)F	2	14
17	CNC1=NC(Cl)=NC2=C1N=CN2CC3=CC=CC=C3C(F)(F)F	3	-
18	CNC1=NC(Cl)=NC2=C1N=CN2CC3=CC=CC=C3OC	13	-
19	CNC1=NC(Cl)=NC2=C1N=CN2CC3=CC=CC(C(OC)=O)=C3	1	6.2
20	CNC1=NC(Cl)=NC2=C1N=CN2CC3=CC=CC(C(O)=O)=C3	0.51	>100
21	CNC1=NC(Cl)=NC2=C1N=CN2CC3=CC=CC(C4=NN=NN4)=C3	1	-
22	CNC1=NC(Cl)=NC2=C1N=CN2CC3=CC=CC(C(N)=O)=C3	2	-
23	CNC1=NC(Cl)=NC2=C1N=CN2CC3=CC=CC(C(NC)=O)=C3	1	31
24	CNC1=NC(Cl)=NC2=C1N=CN2CC3=CC=CC(Br)=C3	2	-
25	CNC1=NC(Cl)=NC2=C1N=CN2CC3=CC=CC(Cl)=C3	0.96	11
26	CNC1=NC(Cl)=NC2=C1N=CN2CC3=CC=CC(C#N)=C3	2	-
27	CNC1=NC(Cl)=NC2=C1N=CN2CC3=CC=CC(OC)=C3	4	-
28	CNC1=NC(Cl)=NC2=C1N=CN2CC3=CC=C(C(OC)=O)C=C3	0.97	9.5
29	CNC1=NC(Cl)=NC2=C1N=CN2CC3=CC=C(C(O)=O)C=C3	0.87	-
30	CNC1=NC(Cl)=NC2=C1N=CN2CC3=CC=C(CO)C=C3	2	23
31	CNC1=NC(Cl)=NC2=C1N=CN2CC3=CC(Cl)=CC=C3NS(=O)(C)=O	0.45	22
32	CNC1=NC(Cl)=NC2=C1N=CN2CC3=CC(Cl)=CC(C(O)=O)=C3	0.18	> 100
33	CNC1=NC(Cl)=NC2=C1N=CN2CC3=CC(Cl)=CC(C(OC)=O)=C3	1	9.6
34	CNC1=NC(Cl)=NC2=C1N=CN2CC3=CC(Cl)=C(OC)C=C3	0.59	9.5
35	CNC1=NC(Cl)=NC2=C1N=CN2CC3=CC(Cl)=C(OC)C(Cl)=C3	2	-
36	CNC1=NC(F)=NC2=C1N=CN2CC3=CC(Cl)=CC=C3	2	-
37	ClC1=NC(N(CC2=CC(Cl)=CC=C2)C=N3)=C3C(NC4CC4)=N1	20	44
38	ClC1=NC(Cl)=NC2=C1N=CN2CC3=CC(Cl)=CC=C3	> 5	18
39	ClC1=NC(NC)=NC2=C1N=CN2CC3=CC(Cl)=CC=C3	> 100	>100
40	ClC1=NC(C(CC2=CC(Cl)=CC=C2)=NN3)=C3C(NC)=N1	0.35	3.2
